# Supplementary material for: ﻿Amphibian survey of Ko Pha-gnan in Surat Thani Province, Thailand
Source: Zookeys. 2024 Jul 19;1207:167–83. doi: 10.3897/zookeys.1207.116758 (PMC11283625; doi:10.3897/zookeys.1207.116758)
Supplement: XML Treatment for Kaloula pulchra [file zookeys.1207.116758-treatment1.xml]

<!DOCTYPE tp:taxon-treatment
  PUBLIC "-//TaxonX//DTD Taxonomic Treatment Publishing DTD v0 20100105//EN" "tax-treatment-NSO.dtd">
<tp:taxon-treatment xmlns:tp="http://www.plazi.org/taxpub"><tp:treatment-meta><kwd-group><label>Taxon classification</label><kwd>
                  <named-content content-type="kingdom">Animalia</named-content>
                </kwd><kwd>
                  <named-content content-type="order">Anura</named-content>
                </kwd><kwd>
                  <named-content content-type="family">Microhylidae</named-content>
                </kwd></kwd-group><mixed-citation publication-type="journal"><person-group><name><surname>Cook-Price</surname><given-names>Dawn R.</given-names></name><name><surname>Makchai</surname><given-names>Sunchai</given-names></name><name><surname>Hasin</surname><given-names>Sasitorn</given-names></name><name><surname>Suwanwaree</surname><given-names>Pongthep</given-names></name></person-group><article-title>﻿Amphibian survey of Ko Pha-gnan in Surat Thani Province, Thailand</article-title><source>Zookeys</source><day>19</day><month>07</month><year>2024</year><volume>1207</volume><fpage>167</fpage><lpage>183</lpage><pub-id pub-id-type="doi">10.3897/zookeys.1207.116758</pub-id></mixed-citation></tp:treatment-meta><tp:nomenclature><label>﻿</label><tp:taxon-name>
                <object-id xmlns:xlink="http://www.w3.org/1999/xlink" content-type="arpha" xlink:type="simple">B1059FA1-BB13-5620-83C0-EA040CA74FD1</object-id>
                <tp:taxon-name-part taxon-name-part-type="genus" reg="Kaloula">Kaloula</tp:taxon-name-part>
                <tp:taxon-name-part taxon-name-part-type="species" reg="pulchra">pulchra</tp:taxon-name-part>
              </tp:taxon-name><tp:taxon-authority>Gray, 1831</tp:taxon-authority><xref ref-type="fig" rid="F4">Fig. 4 Banded bullfrog, painted bullfrog</xref></tp:nomenclature><tp:treatment-sec sec-type="notes" id="SECID0EIXAE"><title>Notes.</title><p>These fossorial individuals were occasionally observed in tree holes (7), burrows (4), termite mounds (3) and anthropogenic material (3). Once observed in a dirt track puddle of saline water.</p><fig id="F4" position="float" orientation="portrait"><object-id xmlns:xlink="http://www.w3.org/1999/xlink" content-type="doi" xlink:type="simple">10.3897/zookeys.1207.116758.figure4</object-id><object-id xmlns:xlink="http://www.w3.org/1999/xlink" content-type="arpha" xlink:type="simple">D2DE2065-ED25-5B81-B1B7-2E9B245ECFFC</object-id><label>Figure 4.</label><caption><p><bold>A</bold> two color variations of <italic><tp:taxon-name><tp:taxon-name-part taxon-name-part-type="genus" reg="Kaloula">Kaloula</tp:taxon-name-part><tp:taxon-name-part taxon-name-part-type="species" reg="pulchra">pulchra</tp:taxon-name-part></tp:taxon-name></italic>, observed in human settlement <bold>B</bold><italic><tp:taxon-name><tp:taxon-name-part taxon-name-part-type="genus" reg="Microhyla">Microhyla</tp:taxon-name-part><tp:taxon-name-part taxon-name-part-type="species" reg="heymonsi">heymonsi</tp:taxon-name-part></tp:taxon-name></italic> observed in leaflitter.</p></caption><graphic xmlns:xlink="http://www.w3.org/1999/xlink" xlink:href="zookeys-1207-167_article-116758__-g004.jpg" position="float" orientation="portrait" xlink:type="simple" id="oo_1095609.jpg"><uri content-type="original_file" xlink:type="simple">https://binary.pensoft.net/fig/1095609</uri></graphic></fig></tp:treatment-sec><tp:treatment-sec sec-type="distribution" id="SECID0EUYAE"><title>Distribution.</title><p>This species is abundant throughout the island and found in all habitat types. Individuals were observed in all human-settlement transect areas which includes garden areas near homes, fallow fields between human development, edge habitat near human-disturbed forest. This frog was detected in all human-disturbed forest including patches between developed housing areas. Frogs were detected in all national park forest transects. More often detected near water.</p></tp:treatment-sec></tp:taxon-treatment>
