# Supplementary material for: ﻿Amphibian survey of Ko Pha-gnan in Surat Thani Province, Thailand
Source: Zookeys. 2024 Jul 19;1207:167–83. doi: 10.3897/zookeys.1207.116758 (PMC11283625; doi:10.3897/zookeys.1207.116758)
Supplement: XML Treatment for Microhyla mukhlesuri [file zookeys.1207.116758-treatment3.xml]

<!DOCTYPE tp:taxon-treatment
  PUBLIC "-//TaxonX//DTD Taxonomic Treatment Publishing DTD v0 20100105//EN" "tax-treatment-NSO.dtd">
<tp:taxon-treatment xmlns:tp="http://www.plazi.org/taxpub"><tp:treatment-meta><kwd-group><label>Taxon classification</label><kwd>
                  <named-content content-type="kingdom">Animalia</named-content>
                </kwd><kwd>
                  <named-content content-type="order">Anura</named-content>
                </kwd><kwd>
                  <named-content content-type="family">Microhylidae</named-content>
                </kwd></kwd-group><mixed-citation publication-type="journal"><person-group><name><surname>Cook-Price</surname><given-names>Dawn R.</given-names></name><name><surname>Makchai</surname><given-names>Sunchai</given-names></name><name><surname>Hasin</surname><given-names>Sasitorn</given-names></name><name><surname>Suwanwaree</surname><given-names>Pongthep</given-names></name></person-group><article-title>﻿Amphibian survey of Ko Pha-gnan in Surat Thani Province, Thailand</article-title><source>Zookeys</source><day>19</day><month>07</month><year>2024</year><volume>1207</volume><fpage>167</fpage><lpage>183</lpage><pub-id pub-id-type="doi">10.3897/zookeys.1207.116758</pub-id></mixed-citation></tp:treatment-meta><tp:nomenclature><label>﻿</label><tp:taxon-name>
                <object-id xmlns:xlink="http://www.w3.org/1999/xlink" content-type="arpha" xlink:type="simple">14BE3732-194D-56DB-B91C-009E4A70F26E</object-id>
                <tp:taxon-name-part taxon-name-part-type="genus" reg="Microhyla">Microhyla</tp:taxon-name-part>
                <tp:taxon-name-part taxon-name-part-type="species" reg="mukhlesuri">mukhlesuri</tp:taxon-name-part>
              </tp:taxon-name><tp:taxon-authority>Hasan et al., 2014</tp:taxon-authority><xref ref-type="fig" rid="F5">Fig. 5 Mukhlesur’s narrow-mouthed frog</xref></tp:nomenclature><tp:treatment-sec sec-type="notes" id="SECID0EX2AE"><title>Notes.</title><p>Individuals were observed in a variety of habitats. Three individuals were found in a rocky stream bed in national park forest. Eighteen individuals were observed on sandy trails at the edge of both forested and scrub-grassy habitats, five individuals were found in a patch of human-disturbed forest at the edge of human settlement, seven individuals observed in a grassy area in human settlement on the edge of a human-disturbed forest, five individuals observed in a grassy area at the edge of a pond in human settlement, and nine individuals were found in the leaf litter near a pond at the edge of human-disturbed forest. Primarily found around freshwater; however, it was also observed in and around brackish and saline water. Tadpoles observed developing in saline water (August 2023).</p><fig id="F5" position="float" orientation="portrait"><object-id xmlns:xlink="http://www.w3.org/1999/xlink" content-type="doi" xlink:type="simple">10.3897/zookeys.1207.116758.figure5</object-id><object-id xmlns:xlink="http://www.w3.org/1999/xlink" content-type="arpha" xlink:type="simple">D7D9A5A3-F890-5D07-9A54-41DEBC07722B</object-id><label>Figure 5.</label><caption><p><bold>A</bold><italic><tp:taxon-name><tp:taxon-name-part taxon-name-part-type="genus" reg="Microhyla">Microhyla</tp:taxon-name-part><tp:taxon-name-part taxon-name-part-type="species" reg="mukhlesuri">mukhlesuri</tp:taxon-name-part></tp:taxon-name></italic> near a small pond in human-disturbed forest <bold>B</bold><italic><tp:taxon-name><tp:taxon-name-part taxon-name-part-type="genus" reg="Polypedates">Polypedates</tp:taxon-name-part><tp:taxon-name-part taxon-name-part-type="species" reg="leucomystax">leucomystax</tp:taxon-name-part></tp:taxon-name></italic> found on low branches near small pond in a marsh area in human-disturbed forest.</p></caption><graphic xmlns:xlink="http://www.w3.org/1999/xlink" xlink:href="zookeys-1207-167_article-116758__-g005.jpg" position="float" orientation="portrait" xlink:type="simple" id="oo_1095610.jpg"><uri content-type="original_file" xlink:type="simple">https://binary.pensoft.net/fig/1095610</uri></graphic></fig></tp:treatment-sec><tp:treatment-sec sec-type="distribution" id="SECID0ED4AE"><title>Distribution.</title><p>This species was detected in three of the eight human-settlement transects, three of the 13 human-disturbed forest transects, and seven of the 11 national park forest transects.</p></tp:treatment-sec></tp:taxon-treatment>
