# Supplementary material for: ﻿Amphibian survey of Ko Pha-gnan in Surat Thani Province, Thailand
Source: Zookeys. 2024 Jul 19;1207:167–83. doi: 10.3897/zookeys.1207.116758 (PMC11283625; doi:10.3897/zookeys.1207.116758)
Supplement: XML Treatment for Polypedates leucomystax [file zookeys.1207.116758-treatment4.xml]

<!DOCTYPE tp:taxon-treatment
  PUBLIC "-//TaxonX//DTD Taxonomic Treatment Publishing DTD v0 20100105//EN" "tax-treatment-NSO.dtd">
<tp:taxon-treatment xmlns:tp="http://www.plazi.org/taxpub"><tp:treatment-meta><kwd-group><label>Taxon classification</label><kwd>
                  <named-content content-type="kingdom">Animalia</named-content>
                </kwd><kwd>
                  <named-content content-type="order">Anura</named-content>
                </kwd><kwd>
                  <named-content content-type="family">Rhacophoridae</named-content>
                </kwd></kwd-group><mixed-citation publication-type="journal"><person-group><name><surname>Cook-Price</surname><given-names>Dawn R.</given-names></name><name><surname>Makchai</surname><given-names>Sunchai</given-names></name><name><surname>Hasin</surname><given-names>Sasitorn</given-names></name><name><surname>Suwanwaree</surname><given-names>Pongthep</given-names></name></person-group><article-title>﻿Amphibian survey of Ko Pha-gnan in Surat Thani Province, Thailand</article-title><source>Zookeys</source><day>19</day><month>07</month><year>2024</year><volume>1207</volume><fpage>167</fpage><lpage>183</lpage><pub-id pub-id-type="doi">10.3897/zookeys.1207.116758</pub-id></mixed-citation></tp:treatment-meta><tp:nomenclature><label>﻿</label><tp:taxon-name>
                <object-id xmlns:xlink="http://www.w3.org/1999/xlink" content-type="arpha" xlink:type="simple">7FEFECE6-AEC8-559A-B39B-E0AB4A2C7CB0</object-id>
                <tp:taxon-name-part taxon-name-part-type="genus" reg="Polypedates">Polypedates</tp:taxon-name-part>
                <tp:taxon-name-part taxon-name-part-type="species" reg="leucomystax">leucomystax</tp:taxon-name-part>
              </tp:taxon-name><tp:taxon-authority>(Gravenhorst, 1829)</tp:taxon-authority><xref ref-type="fig" rid="F5">Fig. 5 Southern Clade. Common tree frog or four-lined tree frog</xref></tp:nomenclature><tp:treatment-sec sec-type="notes" id="SECID0E35AE"><title>Notes.</title><p>This species was the second most observed on the island; 535 individuals were commonly observed throughout the island in a variety of habitats including forested areas near water sources such as streams or ponds, grassy plantation areas near water sources, such as overgrown vegetation patches near ponds, disturbed forested areas, and human habitat near streams, ponds, or anthropogenic structures holding water. Observed once in a concrete basin of a water fountain in a human-settlement area at the edge of a stream.</p></tp:treatment-sec><tp:treatment-sec sec-type="distribution" id="SECID0EB6AE"><title>Distribution.</title><p>The common tree frog is distributed throughout peninsular Thailand south of the Isthmus of Kra and is part of the southern clade of this species group (<xref ref-type="bibr" rid="B2">Buddhachat and Suwannapoom 2018</xref>). This species is common throughout the island with detection in all 8 of human-settlement transects, 12 of the 13 human-disturbed forest transects, and 10 of the 11 national park forest transects.</p></tp:treatment-sec><tp:treatment-sec><!--Section generated to contain objects referenced in tp:taxon-treatment.--><fig id="F5" position="float" orientation="portrait"><object-id xmlns:xlink="http://www.w3.org/1999/xlink" content-type="doi" xlink:type="simple">10.3897/zookeys.1207.116758.figure5</object-id><object-id xmlns:xlink="http://www.w3.org/1999/xlink" content-type="arpha" xlink:type="simple">D7D9A5A3-F890-5D07-9A54-41DEBC07722B</object-id><label>Figure 5.</label><caption><p><bold>A</bold><italic><tp:taxon-name><tp:taxon-name-part taxon-name-part-type="genus" reg="Microhyla">Microhyla</tp:taxon-name-part><tp:taxon-name-part taxon-name-part-type="species" reg="mukhlesuri">mukhlesuri</tp:taxon-name-part></tp:taxon-name></italic> near a small pond in human-disturbed forest <bold>B</bold><italic><tp:taxon-name><tp:taxon-name-part taxon-name-part-type="genus" reg="Polypedates">Polypedates</tp:taxon-name-part><tp:taxon-name-part taxon-name-part-type="species" reg="leucomystax">leucomystax</tp:taxon-name-part></tp:taxon-name></italic> found on low branches near small pond in a marsh area in human-disturbed forest.</p></caption><graphic xmlns:xlink="http://www.w3.org/1999/xlink" xlink:href="zookeys-1207-167_article-116758__-g005.jpg" position="float" orientation="portrait" xlink:type="simple" id="oo_1095610.jpg"><uri content-type="original_file" xlink:type="simple">https://binary.pensoft.net/fig/1095610</uri></graphic></fig></tp:treatment-sec><ref-list><ref id="B2"><mixed-citation xmlns:xlink="http://www.w3.org/1999/xlink" xlink:type="simple"><person-group><name name-style="western"><surname>Buddhachat</surname><given-names>K</given-names></name><name name-style="western"><surname>Suwannapoom</surname><given-names>C</given-names></name></person-group> (<year>2018</year>) Phylogenetic relationships and genetic diversity of the <italic><tp:taxon-name><tp:taxon-name-part taxon-name-part-type="genus">Polypedates</tp:taxon-name-part><tp:taxon-name-part taxon-name-part-type="species">leucomystax</tp:taxon-name-part></tp:taxon-name></italic> complex in Thailand. PeerJ 6: e4263. <ext-link xlink:href="10.7717/peerj.4263" ext-link-type="doi" xlink:type="simple">https://doi.org/10.7717/peerj.4263</ext-link></mixed-citation></ref></ref-list></tp:taxon-treatment>
