# Supplementary material for: ﻿Amphibian survey of Ko Pha-gnan in Surat Thani Province, Thailand
Source: Zookeys. 2024 Jul 19;1207:167–83. doi: 10.3897/zookeys.1207.116758 (PMC11283625; doi:10.3897/zookeys.1207.116758)
Supplement: XML Treatment for Phrynoglossus martensii [file zookeys.1207.116758-treatment7.xml]

<!DOCTYPE tp:taxon-treatment
  PUBLIC "-//TaxonX//DTD Taxonomic Treatment Publishing DTD v0 20100105//EN" "tax-treatment-NSO.dtd">
<tp:taxon-treatment xmlns:tp="http://www.plazi.org/taxpub"><tp:treatment-meta><kwd-group><label>Taxon classification</label><kwd>
                  <named-content content-type="kingdom">Animalia</named-content>
                </kwd><kwd>
                  <named-content content-type="order">Anura</named-content>
                </kwd><kwd>
                  <named-content content-type="family">Dicroglossidae</named-content>
                </kwd></kwd-group><mixed-citation publication-type="journal"><person-group><name><surname>Cook-Price</surname><given-names>Dawn R.</given-names></name><name><surname>Makchai</surname><given-names>Sunchai</given-names></name><name><surname>Hasin</surname><given-names>Sasitorn</given-names></name><name><surname>Suwanwaree</surname><given-names>Pongthep</given-names></name></person-group><article-title>﻿Amphibian survey of Ko Pha-gnan in Surat Thani Province, Thailand</article-title><source>Zookeys</source><day>19</day><month>07</month><year>2024</year><volume>1207</volume><fpage>167</fpage><lpage>183</lpage><pub-id pub-id-type="doi">10.3897/zookeys.1207.116758</pub-id></mixed-citation></tp:treatment-meta><tp:nomenclature><label>﻿</label><tp:taxon-name>
                <object-id xmlns:xlink="http://www.w3.org/1999/xlink" content-type="arpha" xlink:type="simple">967F470D-F2DD-5ACB-A4E5-46DEF8CBB4A1</object-id>
                <tp:taxon-name-part taxon-name-part-type="genus" reg="Phrynoglossus">Phrynoglossus</tp:taxon-name-part>
                <tp:taxon-name-part taxon-name-part-type="species" reg="martensii">martensii</tp:taxon-name-part>
              </tp:taxon-name><tp:taxon-authority>Peters, 1867</tp:taxon-authority><xref ref-type="fig" rid="F7">Fig. 7 Puddle frog</xref></tp:nomenclature><tp:treatment-sec sec-type="notes" id="SECID0EZFAG"><title>Notes.</title><p>We observed 151 individuals in puddles situated in dirt track paths in human-disturbed forest and human-settlement areas such as a cement fountain not in use but still retaining water.</p><fig id="F7" position="float" orientation="portrait"><object-id xmlns:xlink="http://www.w3.org/1999/xlink" content-type="doi" xlink:type="simple">10.3897/zookeys.1207.116758.figure7</object-id><object-id xmlns:xlink="http://www.w3.org/1999/xlink" content-type="arpha" xlink:type="simple">591CCFBC-5251-56A6-A2DC-BE5B26A682AD</object-id><label>Figure 7.</label><caption><p><bold>A</bold><italic><tp:taxon-name><tp:taxon-name-part taxon-name-part-type="genus" reg="Phrynoglossus">Phrynoglossus</tp:taxon-name-part><tp:taxon-name-part taxon-name-part-type="species" reg="martensii">martensii</tp:taxon-name-part></tp:taxon-name></italic> found in a water fountain at an abandoned party location in human-disturbed forest <bold>B</bold><italic><tp:taxon-name><tp:taxon-name-part taxon-name-part-type="genus" reg="Hoplobatrachus">Hoplobatrachus</tp:taxon-name-part><tp:taxon-name-part taxon-name-part-type="species" reg="rugulosus">rugulosus</tp:taxon-name-part></tp:taxon-name></italic> at the edge of a small pond in a human-disturbed forest patch in human settlement.</p></caption><graphic xmlns:xlink="http://www.w3.org/1999/xlink" xlink:href="zookeys-1207-167_article-116758__-g007.jpg" position="float" orientation="portrait" xlink:type="simple" id="oo_1095612.jpg"><uri content-type="original_file" xlink:type="simple">https://binary.pensoft.net/fig/1095612</uri></graphic></fig></tp:treatment-sec><tp:treatment-sec sec-type="distribution" id="SECID0EFHAG"><title>Distribution.</title><p>This species is distributed throughout Thailand but is more prevalent in central and peninsular areas (<xref ref-type="bibr" rid="B13">Köhler et al. 2021</xref>). It is common throughout the island near small water bodies such as puddles and small vernal ponds. Individuals were detected in seven of the eight human-settlement transects, 11 of the 13 transects in human-disturbed forest areas, and six of the 11 transects in national park forest areas.</p></tp:treatment-sec><ref-list><ref id="B13"><mixed-citation xmlns:xlink="http://www.w3.org/1999/xlink" xlink:type="simple"><person-group><name name-style="western"><surname>Köhler</surname><given-names>G</given-names></name><name name-style="western"><surname>Vargas</surname><given-names>J</given-names></name><name name-style="western"><surname>Than</surname><given-names>NL</given-names></name><name name-style="western"><surname>Schell</surname><given-names>T</given-names></name><name name-style="western"><surname>Janke</surname><given-names>A</given-names></name><name name-style="western"><surname>Pauls</surname><given-names>SU</given-names></name><name name-style="western"><surname>Thammachoti</surname><given-names>P</given-names></name></person-group> (<year>2021</year>) <article-title>A taxonomic revision of the genus <italic><tp:taxon-name><tp:taxon-name-part taxon-name-part-type="genus">Phrynoglossus</tp:taxon-name-part></tp:taxon-name></italic> in Indochina with the description of a new species and comments on the classification within <tp:taxon-name><tp:taxon-name-part taxon-name-part-type="subfamily">Occidozyginae</tp:taxon-name-part></tp:taxon-name> (<tp:taxon-name><tp:taxon-name-part taxon-name-part-type="class">Amphibia</tp:taxon-name-part></tp:taxon-name>, <tp:taxon-name><tp:taxon-name-part taxon-name-part-type="order">Anura</tp:taxon-name-part></tp:taxon-name>, <tp:taxon-name><tp:taxon-name-part taxon-name-part-type="family">Dicroglossidae</tp:taxon-name-part></tp:taxon-name>).</article-title><source>Vertebrate Zoology</source><volume>71</volume>: <fpage>1</fpage>–<lpage>26</lpage>. <ext-link xlink:href="10.3897/vz.71.e60312" ext-link-type="doi" xlink:type="simple">https://doi.org/10.3897/vz.71.e60312</ext-link></mixed-citation></ref></ref-list></tp:taxon-treatment>
