# Supplementary material for: ﻿Amphibian survey of Ko Pha-gnan in Surat Thani Province, Thailand
Source: Zookeys. 2024 Jul 19;1207:167–83. doi: 10.3897/zookeys.1207.116758 (PMC11283625; doi:10.3897/zookeys.1207.116758)
Supplement: XML Treatment for Hoplobatrachus chinensis [file zookeys.1207.116758-treatment8.xml]

<!DOCTYPE tp:taxon-treatment
  PUBLIC "-//TaxonX//DTD Taxonomic Treatment Publishing DTD v0 20100105//EN" "tax-treatment-NSO.dtd">
<tp:taxon-treatment xmlns:tp="http://www.plazi.org/taxpub"><tp:treatment-meta><kwd-group><label>Taxon classification</label><kwd>
                  <named-content content-type="kingdom">Animalia</named-content>
                </kwd><kwd>
                  <named-content content-type="order">Anura</named-content>
                </kwd><kwd>
                  <named-content content-type="family">Dicroglossidae</named-content>
                </kwd></kwd-group><mixed-citation publication-type="journal"><person-group><name><surname>Cook-Price</surname><given-names>Dawn R.</given-names></name><name><surname>Makchai</surname><given-names>Sunchai</given-names></name><name><surname>Hasin</surname><given-names>Sasitorn</given-names></name><name><surname>Suwanwaree</surname><given-names>Pongthep</given-names></name></person-group><article-title>﻿Amphibian survey of Ko Pha-gnan in Surat Thani Province, Thailand</article-title><source>Zookeys</source><day>19</day><month>07</month><year>2024</year><volume>1207</volume><fpage>167</fpage><lpage>183</lpage><pub-id pub-id-type="doi">10.3897/zookeys.1207.116758</pub-id></mixed-citation></tp:treatment-meta><tp:nomenclature><label>﻿</label><tp:taxon-name>
                <object-id xmlns:xlink="http://www.w3.org/1999/xlink" content-type="arpha" xlink:type="simple">2DEC8D2A-6B40-56A2-8E35-765FD6C5DF68</object-id>
                <tp:taxon-name-part taxon-name-part-type="genus" reg="Hoplobatrachus">Hoplobatrachus</tp:taxon-name-part>
                <tp:taxon-name-part taxon-name-part-type="species" reg="chinensis">chinensis</tp:taxon-name-part>
              </tp:taxon-name><tp:taxon-authority>(Wiegmann, 1834)</tp:taxon-authority><xref ref-type="fig" rid="F7">Fig. 7 Chinese edible frog</xref></tp:nomenclature><tp:treatment-sec sec-type="notes" id="SECID0EZIAG"><title>Notes.</title><p>Individuals were sometimes found in or on the edge of small ponds or vernal water holes used by water buffalo in marshy fallow fields. It is often found in fresh food markets and has been farmed on the island.</p></tp:treatment-sec><tp:treatment-sec sec-type="distribution" id="SECID0E5IAG"><title>Distribution.</title><p>The species was found near water bodies such as small ponds or standing water areas sporadically throughout the island. Individuals were observed in two of the eight areas in human habitat, two of the 13 areas in human-disturbed forest, and only two of the 11 areas surveyed in national park forest.</p></tp:treatment-sec><tp:treatment-sec><!--Section generated to contain objects referenced in tp:taxon-treatment.--><fig id="F7" position="float" orientation="portrait"><object-id xmlns:xlink="http://www.w3.org/1999/xlink" content-type="doi" xlink:type="simple">10.3897/zookeys.1207.116758.figure7</object-id><object-id xmlns:xlink="http://www.w3.org/1999/xlink" content-type="arpha" xlink:type="simple">591CCFBC-5251-56A6-A2DC-BE5B26A682AD</object-id><label>Figure 7.</label><caption><p><bold>A</bold><italic><tp:taxon-name><tp:taxon-name-part taxon-name-part-type="genus" reg="Phrynoglossus">Phrynoglossus</tp:taxon-name-part><tp:taxon-name-part taxon-name-part-type="species" reg="martensii">martensii</tp:taxon-name-part></tp:taxon-name></italic> found in a water fountain at an abandoned party location in human-disturbed forest <bold>B</bold><italic><tp:taxon-name><tp:taxon-name-part taxon-name-part-type="genus" reg="Hoplobatrachus">Hoplobatrachus</tp:taxon-name-part><tp:taxon-name-part taxon-name-part-type="species" reg="rugulosus">rugulosus</tp:taxon-name-part></tp:taxon-name></italic> at the edge of a small pond in a human-disturbed forest patch in human settlement.</p></caption><graphic xmlns:xlink="http://www.w3.org/1999/xlink" xlink:href="zookeys-1207-167_article-116758__-g007.jpg" position="float" orientation="portrait" xlink:type="simple" id="oo_1095612.jpg"><uri content-type="original_file" xlink:type="simple">https://binary.pensoft.net/fig/1095612</uri></graphic></fig></tp:treatment-sec></tp:taxon-treatment>
