# Supplementary material for: ﻿Amphibian survey of Ko Pha-gnan in Surat Thani Province, Thailand
Source: Zookeys. 2024 Jul 19;1207:167–83. doi: 10.3897/zookeys.1207.116758 (PMC11283625; doi:10.3897/zookeys.1207.116758)
Supplement: XML Treatment for Limnonectes blythii [file zookeys.1207.116758-treatment9.xml]

<!DOCTYPE tp:taxon-treatment
  PUBLIC "-//TaxonX//DTD Taxonomic Treatment Publishing DTD v0 20100105//EN" "tax-treatment-NSO.dtd">
<tp:taxon-treatment xmlns:tp="http://www.plazi.org/taxpub"><tp:treatment-meta><kwd-group><label>Taxon classification</label><kwd>
                  <named-content content-type="kingdom">Animalia</named-content>
                </kwd><kwd>
                  <named-content content-type="order">Anura</named-content>
                </kwd><kwd>
                  <named-content content-type="family">Dicroglossidae</named-content>
                </kwd></kwd-group><mixed-citation publication-type="journal"><person-group><name><surname>Cook-Price</surname><given-names>Dawn R.</given-names></name><name><surname>Makchai</surname><given-names>Sunchai</given-names></name><name><surname>Hasin</surname><given-names>Sasitorn</given-names></name><name><surname>Suwanwaree</surname><given-names>Pongthep</given-names></name></person-group><article-title>﻿Amphibian survey of Ko Pha-gnan in Surat Thani Province, Thailand</article-title><source>Zookeys</source><day>19</day><month>07</month><year>2024</year><volume>1207</volume><fpage>167</fpage><lpage>183</lpage><pub-id pub-id-type="doi">10.3897/zookeys.1207.116758</pub-id></mixed-citation></tp:treatment-meta><tp:nomenclature><label>﻿</label><tp:taxon-name>
                <object-id xmlns:xlink="http://www.w3.org/1999/xlink" content-type="arpha" xlink:type="simple">9A136997-2D0D-5354-8454-5C2CFCAA4EF3</object-id>
                <tp:taxon-name-part taxon-name-part-type="genus" reg="Limnonectes">Limnonectes</tp:taxon-name-part>
                <tp:taxon-name-part taxon-name-part-type="species" reg="blythii">blythii</tp:taxon-name-part>
              </tp:taxon-name><tp:taxon-authority>(Boulenger, 1920)</tp:taxon-authority><xref ref-type="fig" rid="F8">Fig. 8 River frog</xref></tp:nomenclature><tp:treatment-sec sec-type="notes" id="SECID0ENKAG"><title>Notes.</title><p>The 273 individuals detected were primarily observed on the banks of rivers or edges of ponds and rocky riverbeds. The majority (225) were observed in both national park forest and human-disturbed forest areas. The individuals found in human-settlement areas were adjacent or within 25 m of a stream or marshy water source. Fig. <xref ref-type="fig" rid="F8">8</xref> shows an individual on a bridge walkway above a stream on dormant party grounds inhabited by villagers.</p><fig id="F8" position="float" orientation="portrait"><object-id xmlns:xlink="http://www.w3.org/1999/xlink" content-type="doi" xlink:type="simple">10.3897/zookeys.1207.116758.figure8</object-id><object-id xmlns:xlink="http://www.w3.org/1999/xlink" content-type="arpha" xlink:type="simple">7F84D23A-2B4D-5186-9A95-8ED69C81A5CB</object-id><label>Figure 8.</label><caption><p><bold>A</bold><italic><tp:taxon-name><tp:taxon-name-part taxon-name-part-type="genus" reg="Limnonectes">Limnonectes</tp:taxon-name-part><tp:taxon-name-part taxon-name-part-type="species" reg="blythii">blythii</tp:taxon-name-part></tp:taxon-name></italic> found on a bridge over a river near human settlement and a small, disturbed forest patch <bold>B</bold><italic><tp:taxon-name><tp:taxon-name-part taxon-name-part-type="genus" reg="Limnonectes">Limnonectes</tp:taxon-name-part><tp:taxon-name-part taxon-name-part-type="species" reg="pseudodoriae">pseudodoriae</tp:taxon-name-part></tp:taxon-name></italic> found on a rocky dirt path parallel to a rocky stream wash.</p></caption><graphic xmlns:xlink="http://www.w3.org/1999/xlink" xlink:href="zookeys-1207-167_article-116758__-g008.jpg" position="float" orientation="portrait" xlink:type="simple" id="oo_1095613.jpg"><uri content-type="original_file" xlink:type="simple">https://binary.pensoft.net/fig/1095613</uri></graphic></fig></tp:treatment-sec><tp:treatment-sec sec-type="distribution" id="SECID0E5LAG"><title>Distribution.</title><p>The river frog is distributed throughout the island in or near stream or pond areas with individuals observed in five of the eight human-settlement transects, 10 of the 13 human-disturbed forest transects, and eight of the 11 in national park forest transects.</p></tp:treatment-sec></tp:taxon-treatment>
