# Supplementary material for: ﻿Amphibian survey of Ko Pha-gnan in Surat Thani Province, Thailand
Source: Zookeys. 2024 Jul 19;1207:167–83. doi: 10.3897/zookeys.1207.116758 (PMC11283625; doi:10.3897/zookeys.1207.116758)
Supplement: XML Treatment for Limnonectes pseudodoriae [file zookeys.1207.116758-treatment10.xml]

<!DOCTYPE tp:taxon-treatment
  PUBLIC "-//TaxonX//DTD Taxonomic Treatment Publishing DTD v0 20100105//EN" "tax-treatment-NSO.dtd">
<tp:taxon-treatment xmlns:tp="http://www.plazi.org/taxpub"><tp:treatment-meta><kwd-group><label>Taxon classification</label><kwd>
                  <named-content content-type="kingdom">Animalia</named-content>
                </kwd><kwd>
                  <named-content content-type="order">Anura</named-content>
                </kwd><kwd>
                  <named-content content-type="family">Dicroglossidae</named-content>
                </kwd></kwd-group><mixed-citation publication-type="journal"><person-group><name><surname>Cook-Price</surname><given-names>Dawn R.</given-names></name><name><surname>Makchai</surname><given-names>Sunchai</given-names></name><name><surname>Hasin</surname><given-names>Sasitorn</given-names></name><name><surname>Suwanwaree</surname><given-names>Pongthep</given-names></name></person-group><article-title>﻿Amphibian survey of Ko Pha-gnan in Surat Thani Province, Thailand</article-title><source>Zookeys</source><day>19</day><month>07</month><year>2024</year><volume>1207</volume><fpage>167</fpage><lpage>183</lpage><pub-id pub-id-type="doi">10.3897/zookeys.1207.116758</pub-id></mixed-citation></tp:treatment-meta><tp:nomenclature><label>﻿</label><tp:taxon-name>
                <object-id xmlns:xlink="http://www.w3.org/1999/xlink" content-type="arpha" xlink:type="simple">ADE9F36B-1ED6-5840-B829-95BD6FEE7856</object-id>
                <tp:taxon-name-part taxon-name-part-type="genus" reg="Limnonectes">Limnonectes</tp:taxon-name-part>
                <tp:taxon-name-part taxon-name-part-type="species" reg="pseudodoriae">pseudodoriae</tp:taxon-name-part>
              </tp:taxon-name><tp:taxon-authority>(Yodthong, Rujirawan, Stuart &amp; Aowphol, 2021)</tp:taxon-authority><xref ref-type="fig" rid="F8">Fig. 8 False Doria’s fanged frog</xref></tp:nomenclature><tp:treatment-sec sec-type="notes" id="SECID0ENNAG"><title>Notes.</title><p>This species was observed in or around rocky stream habitat. Eggs were observed on land at the edge of a pool of standing water at a leveled area of a rocky stream wash in national park forest. This newly described species has been documented on only three islands, Ko Pha-ngan, Ko Samui, and Ko Lanta (<xref ref-type="bibr" rid="B28">Yodthong et al. 2021</xref>). The individuals observed in the human-settlement area were in a flooded stream area between a house and small pond.</p></tp:treatment-sec><tp:treatment-sec sec-type="distribution" id="SECID0EXNAG"><title>Distribution.</title><p>This species was detected primarily in rocky river systems. Individuals were detected in one of the eight human-settlement transects, three of the 13 human-disturbed forest transects and five of the 11 national park forest transects.</p></tp:treatment-sec><tp:treatment-sec><!--Section generated to contain objects referenced in tp:taxon-treatment.--><fig id="F8" position="float" orientation="portrait"><object-id xmlns:xlink="http://www.w3.org/1999/xlink" content-type="doi" xlink:type="simple">10.3897/zookeys.1207.116758.figure8</object-id><object-id xmlns:xlink="http://www.w3.org/1999/xlink" content-type="arpha" xlink:type="simple">7F84D23A-2B4D-5186-9A95-8ED69C81A5CB</object-id><label>Figure 8.</label><caption><p><bold>A</bold><italic><tp:taxon-name><tp:taxon-name-part taxon-name-part-type="genus" reg="Limnonectes">Limnonectes</tp:taxon-name-part><tp:taxon-name-part taxon-name-part-type="species" reg="blythii">blythii</tp:taxon-name-part></tp:taxon-name></italic> found on a bridge over a river near human settlement and a small, disturbed forest patch <bold>B</bold><italic><tp:taxon-name><tp:taxon-name-part taxon-name-part-type="genus" reg="Limnonectes">Limnonectes</tp:taxon-name-part><tp:taxon-name-part taxon-name-part-type="species" reg="pseudodoriae">pseudodoriae</tp:taxon-name-part></tp:taxon-name></italic> found on a rocky dirt path parallel to a rocky stream wash.</p></caption><graphic xmlns:xlink="http://www.w3.org/1999/xlink" xlink:href="zookeys-1207-167_article-116758__-g008.jpg" position="float" orientation="portrait" xlink:type="simple" id="oo_1095613.jpg"><uri content-type="original_file" xlink:type="simple">https://binary.pensoft.net/fig/1095613</uri></graphic></fig></tp:treatment-sec><ref-list><ref id="B28"><mixed-citation xmlns:xlink="http://www.w3.org/1999/xlink" xlink:type="simple"><person-group><name name-style="western"><surname>Yodthong</surname><given-names>S</given-names></name><name name-style="western"><surname>Rujirawan</surname><given-names>A</given-names></name><name name-style="western"><surname>Stuart</surname><given-names>B</given-names></name><name name-style="western"><surname>Aowphol</surname><given-names>A</given-names></name></person-group> (<year>2021</year>) <article-title>A new <italic><tp:taxon-name><tp:taxon-name-part taxon-name-part-type="genus">Limnonectes</tp:taxon-name-part></tp:taxon-name></italic> (<tp:taxon-name><tp:taxon-name-part taxon-name-part-type="order">Anura</tp:taxon-name-part></tp:taxon-name>: <tp:taxon-name><tp:taxon-name-part taxon-name-part-type="family">Dicroglossidae</tp:taxon-name-part></tp:taxon-name>) from southern Thailand.</article-title><source>Animals (Basel)</source><volume>11</volume>(<issue>2</issue>): <fpage>566</fpage>. <ext-link xlink:href="10.3390/ani11020566" ext-link-type="doi" xlink:type="simple">https://doi.org/10.3390/ani11020566</ext-link></mixed-citation></ref></ref-list></tp:taxon-treatment>
