# Supplementary material for: ﻿Amphibian survey of Ko Pha-gnan in Surat Thani Province, Thailand
Source: Zookeys. 2024 Jul 19;1207:167–83. doi: 10.3897/zookeys.1207.116758 (PMC11283625; doi:10.3897/zookeys.1207.116758)
Supplement: XML Treatment for Duttaphrynus melanostictus [file zookeys.1207.116758-treatment11.xml]

<!DOCTYPE tp:taxon-treatment
  PUBLIC "-//TaxonX//DTD Taxonomic Treatment Publishing DTD v0 20100105//EN" "tax-treatment-NSO.dtd">
<tp:taxon-treatment xmlns:tp="http://www.plazi.org/taxpub"><tp:treatment-meta><kwd-group><label>Taxon classification</label><kwd>
                  <named-content content-type="kingdom">Animalia</named-content>
                </kwd><kwd>
                  <named-content content-type="order">Anura</named-content>
                </kwd><kwd>
                  <named-content content-type="family">Bufonidae</named-content>
                </kwd></kwd-group><mixed-citation publication-type="journal"><person-group><name><surname>Cook-Price</surname><given-names>Dawn R.</given-names></name><name><surname>Makchai</surname><given-names>Sunchai</given-names></name><name><surname>Hasin</surname><given-names>Sasitorn</given-names></name><name><surname>Suwanwaree</surname><given-names>Pongthep</given-names></name></person-group><article-title>﻿Amphibian survey of Ko Pha-gnan in Surat Thani Province, Thailand</article-title><source>Zookeys</source><day>19</day><month>07</month><year>2024</year><volume>1207</volume><fpage>167</fpage><lpage>183</lpage><pub-id pub-id-type="doi">10.3897/zookeys.1207.116758</pub-id></mixed-citation></tp:treatment-meta><tp:nomenclature><label>﻿</label><tp:taxon-name>
                <object-id xmlns:xlink="http://www.w3.org/1999/xlink" content-type="arpha" xlink:type="simple">6C637E27-01D5-5CA5-A731-C640B602232F</object-id>
                <tp:taxon-name-part taxon-name-part-type="genus" reg="Duttaphrynus">Duttaphrynus</tp:taxon-name-part>
                <tp:taxon-name-part taxon-name-part-type="species" reg="melanostictus">melanostictus</tp:taxon-name-part>
              </tp:taxon-name><tp:taxon-authority>(Schneider, 1799)</tp:taxon-authority><xref ref-type="fig" rid="F9">Fig. 9 Asian common toad</xref></tp:nomenclature><tp:treatment-sec sec-type="notes" id="SECID0EQPAG"><title>Notes.</title><p>This species was the most observed species on the island; 559 individuals were commonly observed throughout the island on dirt paths, dirt roads, and pooled bodies of water in forested stream areas.</p><fig id="F9" position="float" orientation="portrait"><object-id xmlns:xlink="http://www.w3.org/1999/xlink" content-type="doi" xlink:type="simple">10.3897/zookeys.1207.116758.figure9</object-id><object-id xmlns:xlink="http://www.w3.org/1999/xlink" content-type="arpha" xlink:type="simple">5A7CE276-A408-5A92-B4B4-7B8495E1450D</object-id><label>Figure 9.</label><caption><p><bold>A</bold><italic><tp:taxon-name><tp:taxon-name-part taxon-name-part-type="genus" reg="Duttaphrynus">Duttaphrynus</tp:taxon-name-part><tp:taxon-name-part taxon-name-part-type="species" reg="melanostictus">melanostictus</tp:taxon-name-part></tp:taxon-name></italic> found on cement patch on a dirt track in humansettlement area in a human-disturbed forest <bold>B</bold><italic><tp:taxon-name><tp:taxon-name-part taxon-name-part-type="genus" reg="Ichthyophis">Ichthyophis</tp:taxon-name-part><tp:taxon-name-part taxon-name-part-type="species" reg="kohtaoensis">kohtaoensis</tp:taxon-name-part></tp:taxon-name></italic> found under an overturned rock in a garden in human habitat not far from a stream.</p></caption><graphic xmlns:xlink="http://www.w3.org/1999/xlink" xlink:href="zookeys-1207-167_article-116758__-g009.jpg" position="float" orientation="portrait" xlink:type="simple" id="oo_1095614.jpg"><uri content-type="original_file" xlink:type="simple">https://binary.pensoft.net/fig/1095614</uri></graphic></fig></tp:treatment-sec><tp:treatment-sec sec-type="distribution" id="SECID0E3QAG"><title>Distribution.</title><p>The Asian common toad is distributed throughout the island with detection in all eight of the human-settlement transects, all 13 of the human-disturbed forest transects, and all 11 of the national park forest transects.</p></tp:treatment-sec></tp:taxon-treatment>
