# Supplementary material for: ﻿Amphibian survey of Ko Pha-gnan in Surat Thani Province, Thailand
Source: Zookeys. 2024 Jul 19;1207:167–83. doi: 10.3897/zookeys.1207.116758 (PMC11283625; doi:10.3897/zookeys.1207.116758)
Supplement: XML Treatment for Ichthyophis kohtaoensis [file zookeys.1207.116758-treatment12.xml]

<!DOCTYPE tp:taxon-treatment
  PUBLIC "-//TaxonX//DTD Taxonomic Treatment Publishing DTD v0 20100105//EN" "tax-treatment-NSO.dtd">
<tp:taxon-treatment xmlns:tp="http://www.plazi.org/taxpub"><tp:treatment-meta><kwd-group><label>Taxon classification</label><kwd>
                  <named-content content-type="kingdom">Animalia</named-content>
                </kwd><kwd>
                  <named-content content-type="order">Anura</named-content>
                </kwd><kwd>
                  <named-content content-type="family">Ichthyophiidae</named-content>
                </kwd></kwd-group><mixed-citation publication-type="journal"><person-group><name><surname>Cook-Price</surname><given-names>Dawn R.</given-names></name><name><surname>Makchai</surname><given-names>Sunchai</given-names></name><name><surname>Hasin</surname><given-names>Sasitorn</given-names></name><name><surname>Suwanwaree</surname><given-names>Pongthep</given-names></name></person-group><article-title>﻿Amphibian survey of Ko Pha-gnan in Surat Thani Province, Thailand</article-title><source>Zookeys</source><day>19</day><month>07</month><year>2024</year><volume>1207</volume><fpage>167</fpage><lpage>183</lpage><pub-id pub-id-type="doi">10.3897/zookeys.1207.116758</pub-id></mixed-citation></tp:treatment-meta><tp:nomenclature><label>﻿</label><tp:taxon-name>
                <object-id xmlns:xlink="http://www.w3.org/1999/xlink" content-type="arpha" xlink:type="simple">338E74BC-BA49-5544-9DA6-B99C896BCAE1</object-id>
                <tp:taxon-name-part taxon-name-part-type="genus" reg="Ichthyophis">Ichthyophis</tp:taxon-name-part>
                <tp:taxon-name-part taxon-name-part-type="species" reg="kohtaoensis">kohtaoensis</tp:taxon-name-part>
              </tp:taxon-name><tp:taxon-authority>Taylor, 1960</tp:taxon-authority><xref ref-type="fig" rid="F9">Fig. 9 Koh Tao caecilian</xref></tp:nomenclature><tp:treatment-sec sec-type="notes" id="SECID0EVSAG"><title>Notes.</title><p>Forty individuals were observed near and around marshy habitat, under anthropogenic items near marshy river overflows, and occasionally under rocks in rocky dirt patches near rivers. Most often detected after or during rain, and commonly found in human-settlement areas after digging or gardening.</p></tp:treatment-sec><tp:treatment-sec sec-type="distribution" id="SECID0E1SAG"><title>Distribution.</title><p>This caecilian is distributed throughout the island, although it is fossorial and not easily detected. Individuals were detected in two of the eight human-settlement transects, five of the 13 human-disturbed forest transects, and three of the 11 national park forest transects.</p></tp:treatment-sec><tp:treatment-sec><!--Section generated to contain objects referenced in tp:taxon-treatment.--><fig id="F9" position="float" orientation="portrait"><object-id xmlns:xlink="http://www.w3.org/1999/xlink" content-type="doi" xlink:type="simple">10.3897/zookeys.1207.116758.figure9</object-id><object-id xmlns:xlink="http://www.w3.org/1999/xlink" content-type="arpha" xlink:type="simple">5A7CE276-A408-5A92-B4B4-7B8495E1450D</object-id><label>Figure 9.</label><caption><p><bold>A</bold><italic><tp:taxon-name><tp:taxon-name-part taxon-name-part-type="genus" reg="Duttaphrynus">Duttaphrynus</tp:taxon-name-part><tp:taxon-name-part taxon-name-part-type="species" reg="melanostictus">melanostictus</tp:taxon-name-part></tp:taxon-name></italic> found on cement patch on a dirt track in humansettlement area in a human-disturbed forest <bold>B</bold><italic><tp:taxon-name><tp:taxon-name-part taxon-name-part-type="genus" reg="Ichthyophis">Ichthyophis</tp:taxon-name-part><tp:taxon-name-part taxon-name-part-type="species" reg="kohtaoensis">kohtaoensis</tp:taxon-name-part></tp:taxon-name></italic> found under an overturned rock in a garden in human habitat not far from a stream.</p></caption><graphic xmlns:xlink="http://www.w3.org/1999/xlink" xlink:href="zookeys-1207-167_article-116758__-g009.jpg" position="float" orientation="portrait" xlink:type="simple" id="oo_1095614.jpg"><uri content-type="original_file" xlink:type="simple">https://binary.pensoft.net/fig/1095614</uri></graphic></fig></tp:treatment-sec></tp:taxon-treatment>
